# Supplementary material for: Linking Megalin, Cubilin, Caveolin-1, GIPC1 and Dab2IP Expression to Ocular Tumorigenesis: Profiles in Retinoblastoma, Choroidal Melanoma, and the Normal Human Eye
Source: Cancers (Basel). 2025 Nov 26;17(23):3785. doi: 10.3390/cancers17233785 (PMC12691367; doi:10.3390/cancers17233785)
Supplement: Supplementary file 1 [file cancers-17-03785-s001.zip]

Archive with 1 entries (1 files):
- cancers-3977797-supplementary.pdf
